# Supplementary material for: Doing palliative care research on hematologic cancer patients: A realist synthesis of literature and experts’ opinion on what works, for whom and in what circumstances
Source: Front Oncol. 2023 Mar 27;13:991791. doi: 10.3389/fonc.2023.991791 (PMC10083487; doi:10.3389/fonc.2023.991791)
Supplement: Supplementary file 2 [file Table_1.xlsx]

## Sheet: research in Hema n9
Titolo	DOI	useful insights on possible Contexts (C) mechanisms (M) or outcomes (O) correlated to our IRT:
Patient perspectives on participation in the ENABLE II randomized controlled trial of a concurrent oncology palliative care intervention: benefits and burdens	Palliat Med. 2013 April ; 27(4): 375–383. doi:10.1177/0269216312445188.	participation increases wellbeing because of altruism
		Randomization may be disappointing for people in control arm
		travel distance, timing, being too sick could decrease attendance
Oncologists' perspectives on concurrent palliative care in a National Cancer Institute-designated comprehensive cancer center	Palliat Support Care. 2013 October ; 11(5): 415–423. doi:10.1017/S1478951512000673.	"Oncologists often introduced palliative care clinicians as colleagues during a scheduled outpatient oncology visit to allay patients’ fears and make palliative care visits less “scary.”" P. 4
		Interventions providing phone support may be well received from part of population. P.7
		It’s difficult to define prognosis for hematologist and consequently propose a pc trial , P.7
Primary Palliative Care for Patients with Advanced Hematologic Malignancies: A Pilot Trial of the SHARE Intervention	10.1089/jpm.2020.0407	Protecting nursing staff time, increasing patient and clin- ician involvement in intervention development, and identifying patients with highest supportive needs may improve feasibility and acceptability of future primary palliative care in hematologic malignancy trials. (ABSTRACT)
		"unpredictable course of hematologic malignancies" negatively impacts the enrollment p.826
		"lack of patient interest in the topic of palliative care research also potentially affected the feasibility". P826
		"Although not opposed to the intervention, oncologists did not find it universally useful." and this might impact enrollment p.827
		" we suggest oversampling as a strategy for overcoming attrition barriers." p.827
		we recommend more involvement of the oncologists, nurses, patients, and caregivers in intervention development."p.827
		"First, planning for staff attrition and securing protected time for nurse interventionists are crucial for meeting recruitment targets and study timelines" p.827.
		consider focusing on identifying patients with the highest palliative care needs. For example, researchers could approach and enroll patients with hematologic malignancies during hospitalization and follow them after discharge. P.827
		primary palliative care intervention components as part of regular patient appointments, rather than as separate monthly visits.
Early Versus Delayed Initiation of Concurrent Palliative Oncology Care: Patient Outcomes in the ENABLE III Randomized Controlled Trial	10.1200/JCO.2014.58.6362	even multi-component interventions with multidimensional evaluations and experienced staff have insufficient results
Effect of Inpatient Palliative Care on Quality of Life 2 Weeks After Hematopoietic Stem Cell Transplantation A Randomized Clinical Trial	10.1001/jama.2016.16786	during hospitalization for HCT (hematopoietic stem cell transplantation) (C) 160 patients and 94 patients were studied in a RCT, where in intervention arm those "seen by palliative care clinicians at least twice a week during HCT hospitalization" (M) with a focus on symptom management had: at 2 weeks: less depression, lower anxiety, less symptom burden; at 3 months: higher QOL and less depression…
		"only 2 patients randomized to receive standard transplant care (C) received a palliative care consultation (O), illustrating the infrequent use of palliative care in this population.", probably as "the decline in QOL experienced by patients during hospitalization for HCT (...) has long been perceived as a natural aspect of the transplantation process" (M). P10
		"a palliative care intervention targeted to the needs of patients (M) can affect their caregivers’ outcomes" (O) P10
Research protocol on early palliative care in patients with acute leukaemia after one relapse	barbaret doi:10.1136/bmjspcare-2016-001173	early PC = QoL increasing, costs containement P.480
MyPal: Designing and Evaluating Digital Patient-Reported Outcome Systems for Cancer Palliative Care in Europe	DOI: 10.1089/jpm.2021.0120	electronic patient-reported outcomes (PROs) collected through digital health systems might improve quality of life and facilitate better HPs-patients communication (ONGOING STUDY)
Using the 'Social Marketing Mix Framework' to explore recruitment barriers and facilitators in palliative care randomised controlled trials? A narrative synthesis review	DOI: 10.1177/0269216318757623	(O) there is a high number of underpowered studies reported in systematic reviews of PC interventions, but the reasons are still to be cleared (M). P3
		"The use of a memory aid, contact before arrival, cluster consent and ‘opt out’ consent (M) improved recruitment (O) of people with cancer or organ failure into trials." P3 REF 11
		"Strategies that reduce the demand on health care professionals such as a clinical recruiter or automated alert (M) system were seen as the most promising strategies" P3 Ref 12
		"Individuals or organisations prevent eligible patients from entering a palliative care research study (O) because of personal feelings, perceptions and intuitions rather than a formal assessment that involves the patient (M). " p3, ref 13
		identifying participants ("target audience" is one relevant barrier; broad study eligbility criteria (M) and using a prognostication tool (M) might leed to better enrollment(O). P36, (REF 66).
		high refusal rate (O) (of offers to take part to a PC study) might be a consequence of lack of clinical equipoise, lack of belief in the intervention, lack of an acceptable control, feeling the intervention wa not needed at the particular time, and competing priorities (M). It might help to replicate clinical practice as much as possible, offer a desiderable and novel intervention, simplyfing stu…
		if similar competing services are available (C), this might be a barrier to recruitment (O). P29
		carer and patients might gatekeep each other; it might be relevant to minimize the burden of taking part in a tral for patients, carers, and clinical staff. A relevant strategy might include to minimise the consent procedure : "advance consent" like Zelent consent or cluster consent have been tested, with cluster consent suggested as best option (M).
		different setting have different obstacles to recruiting (O): traveling is a barrier (M) for trials delivered in hospitals (C); recruitment during hospitalisation (M) is challenging because of the stressful time the participant is having (C); after discharge (C) patients could be less receptive (M). Useful strategies might be: increasing the number of recruitment centers (M), being both flexible …
		health care professionals gatekeeping is often reported as the most relevant barrier: fear of over burdening patients, lack of belief in research or in the intervention, concerns regarding the radomisation, placebo, and clinical equipoise, lack of confidence discussing the study and fear about discussing prognosis are possible reasons (M) P32.
		Research ethics committee might be too demanding (O) (M), maybe for poor comprehension of palliative care (M). they might ask for face to face consent by a doctor and insist for prognosis communication (M). P32
		recrutiment is often highly time consuming, and most time is spent in recruiting rather than carrying out intervention and collecting data. (M). Regular meetings with referral sources, identifying study champions and having the support of lead clinicians might help (M). P33
		screening for participants is one of the most challenging task: recruitment might improve with: active questioning to identify patients with specific symptom, incorporating the screening process into the regular palliative care service triage process, using a screening algorithm and simplifying and minimising the screening process for clinicians. (M) P33
Emotion And Symptom-focused Engagement (EASE): a randomized phase II trial of an integrated psychological and palliative care intervention for patients with acute leukemia	10.1007/s00520-019-04723-2	palliative team addressing symptoms (M) with an integrated psychological and physical symptom control intervention in newly diagnosed Acute Leukemia (AL) patients demonstrated significant improvement in traumatic stress symptoms, physical symptoms severity , symptom related distress and pain at medium distance (8-12 weeks) (O)
		(feasibility) findings are as strong as those for patients with solid tumors (C)
		trial sample was sufficent to conduct statistical analysis (O): some possible facilitators were: flexible methods of completion of measures (hard copy, over the phone, hospital, at home, with or without research tema member) (M); reduced partipation burden through ceasing of symptom screeining after discharge; limiting symptom screeining twice weekly during inpatient period; conductions of tests …

## Sheet: referral in Hema n14
titolo	DOI	useful insights on possible Contexts (C) mechanisms (M) or outcomes (O) correlated to our IRT:
"Specific challenges in end-of-life care for patients with hematological malignancies"	DOI:10.1097/SPC.0000000000000470	specific heamtologic challenge: vague signposts for rapid decline P.370
		specific hematologic challange: Transfusional maintanance P.370
		specific challenge: Rapid decline at EOL P370
		"double awareness" implies additional stress on patient P.370
		M: include family caregivers in EOL care to provide more information and improve coping with uncertainty, P.376
		M: "interdisciplinary work with clear roles, mutual education, consistency, flexibility" to have better referral results p.377
		Challenge: therapy is rapid changing —> influence prognostic skills
		Common misinterpretation of palliative care as EOL care. 370
		In PC prognostic distinctness is demanded. P370
		double awareness: "informal caregivers play a role to abide these conflicting priorities" P.370
		Surprise question : might be helpful in referral (references 19 and 25) P.370
		double awareness: prognostic discussions avoided to mantain hope P.376
		M: omission of prognostic information and sudden terminal decline —->O: interfere with hospice admittance
		C: depression, anxiety and bone pain are frequent P.376
		M: familiarity and disease characteristics might impact the (O) choice of place of care --> M: information and discussion with both patient and care givers might help P.377
		M : unrealistic expectations might be present 377
		C: vague and contradictory indications in guidelines P377
		M: ACP might improve timeliness of EOL (O). P377
Perspectives of Hematology Oncology Clinicians about Integrating Palliative Care in Oncology	DOI:https://doi.org/10.3747/co.27.6305	hematologists might prefer "supportive care" instead of "palliative care" P.318
		chemotherapy and transfusions have been historically stopped by PC/hospice care --> M: decreased referral P.315
		hematologists think that they need to personally do make significant change in their practice to incorporate PC P.315
Palliative care utilization in oncology and hemato-oncology: a systematic review of cognitive barriers and facilitators from the perspective of healthcare professionals, adult patients, and their families	https://doi.org/10.1186/s12904-020-00556-7	GENERAL MECHANISMS (applicable in hematol.):Professionals: a barrier is lack of understanding of palliative care applicability. Abstract
		professionals: a facilitator is strategic visibility of the palliative care team in patient floors and hospital-wide events. Abstract
		patients/family: a barrier is having misconceptions about palliative care. Abstract
		patients/family: facilitator: is patients’ openness to their own needs. Abstract
		To optimize palliative care services utilization (O), awareness of palliative care (M), and healthcare professionals’ communication and emotion management skills (M) should be enhanced.
		a cultural shift (C),concerning attitudes and beliefs towards palliative care, should be encouraged (M). Abstract
		barriers: Lacking understanding of the broad applicability of PC among HPs. Table 1, theme 1 ("awareness of PC")
		barriers: Patient and families do not know the purpose of PC involvement. Table 1, theme 1 ("awareness of PC")
		facilitator: Improving education on PC for HPs in general, including experiencing observation and receiving support. Table 1, theme 1 ("awareness of PC")
		facilitator: Increase of opportunities of patient education on PC for instance videos. Table 1, theme 1 ("awareness of PC")
		barrier: Health care professionals’ difficulty in communicating patients’ prognoses
		barrier: Difficulty in dealing with conflicting information about the goals of care which are them given among nurses. Table 1, theme 2 (collaboration and communication in health care settings)
		facilitator: The use of short assessment scales, communication: note-books and medical files with non-physical infor- mation.Table 1, theme 2: collaboration and communication in health care settings
		facilitator: PC team strategic visibility in patient floors and hospital-wide events and PC team unintentional visi- bility like being present around the hospital. Table 1, theme 2 ( collaboration and communication in health care settings)
		Barriers to discuss PC: emotional bond, emotional discomfort among oncologists. Table 1, theme 3 (emotions involved in disease paths)
		Emotions in patients such as sadness/suppression, unrealistic expectations, infinite trust and faith in medicine, giving up hope, overly optimistic about life expectation. Table 1, theme 3 (emotions involved in disease paths)
		Further education and training focused on dealing properly with patient psychosocial and emotional problems for HPs. Table 1, theme 3 (emotions involved in disease paths)
		Assessing psychological condition and treating mental disorders of patients. Table 1, theme 3 (emotions involved in disease paths)
		Belief that PC is not appropriate for those who have complex problems without physical symptoms among HPs. Table 1, theme 4 ("attitudes and beliefs towards PC")
		Interpretation of earlier and broader PC consultations as a cost saving measure (rather than clinically beneficial measure) among patients and their families. Table 1, theme 4 ("attitudes and beliefs towards PC")
		Provision of clear, convincing, scientific support, concerning palliative care, for recommendations from the PC team. Table 1, theme 4 ("attitudes and beliefs towards PC")
		Renaming ‘palliative care’ to ‘supportive care’, as patients were more receptive to the second name. Table 1, theme 4 ("attitudes and beliefs towards PC")
		SPECIFIC IN HEMATOL.:
		belief of inappropriateness of palliative care for onco-hematologic patients (e.g., specific needs, such as transfusions, not being addressed). P 11/17
		belief of palliative care as services developed spe- cifically for solid tumor cancer. P 11/17
		belief that talking about palliative care at an early stage not being appropriate due to the large amount of other issues to address. P 11/17
		hemato-oncologists perceive palliative careas end-of-life care. P 11/17
		Hemato-oncologists prefer to maintain control also on palliative care. P 11/17
		hemato-oncologists lack of trust in other profes- sionals’ oncology knowledgeP 11/17
		hemato-oncologists are less comfortable towards PC referral and might prefer address them as "supportive care". P 11/17
Perceptions of Hematology Among Palliative Care Physicians: Results of a Nationwide Survey	DOI:https://doi.org/10.1016/j.jpainsymman.2021.04.021	in PC providers, Across all 4 investigated diagnoses, respondents were most likely to feel comfortable providing symptom management (M), followed by discussing prognosis(M), and least comfortable understanding disease trajectory (M). P4
		PCPs reported lower comfort in caring for patients following Hematopoietic Stem Cell Transplantation (HSCT). P4
		Career of PCPs duration was not associated with significant differences in comfort in caring HSCT.P5
		Younger PCPs respondents were more likely to be comfortable providing symptom management and understanding disease trajectory in HSCT. P4
		Most PC providers felt comfortable caring for patients with lymphoma, MM, and leukemia.P4
		PCPs reported comfort discussing hematologic prognosis (O) as influenced (positively or negatively) by preparation through clinical experiences and training, relationships with collaborating hematologists, clarity of prognosis in patients approaching EOL, specific expertise in hematology, and also rapid changing treatment options (negatively). P6
		Most PCPs agreed with using identification of relapsed disease and hospitalization for HSCT as triggers for PC referral. P6
		PCPs were more likely to believe that hematologists’ attitudes toward PC were a barrier to collaboration than PC physicians’ attitudes
		PCPs tend to believe that hematologists are more likely to be uncomfortable involving a PC team than their patients would be. P8
		PCPs hypothesis of Hematologists misconceptions: (M) conflation of PC with EOL care; "either-or" perspective for PC and disease-directed treatments (M), wich may cause late referral (O)
		lack of a shared model of illness understanding between themselves and hematologists (M) causes disagreements on prognosis (O) and different responses (O) as active treatments vs supportive care options.
		PC physicians perceive hematologists’ desire to support patient hope (M) as a barrier to integration (O). P9
		new prognostic models may better inform patient expectations and guide treatment decisions, further reinforcing the need for PC education in hematology-specific tools.P9
		practice settings outside of larger centers (C) may not be as equipped to meet the PC needs of this population (O).
		hematology physicians trust PC physicians to care for their patients, but only a minority feel that PC physicians have enough understanding of hematologists to counsel patients. P9
		data suggests that completion of HPM fellowship (C) may confer additional confidence in this area (M)
		Hematologists advocated strongly for including transfusions in EOL care (C). P9
		data suggest that stronger cross-professional education between PC physicians and hematologists might improve the delivery of HPC. P9
		new better model (O) may be specialized “palliative hematology” teams led by an attending hematologist (M)/(C). P9
	doi:10.1080/10428194.2018.1564826	curative environment and intense atmosphere (C) may serve as barriers for early implementation of supportive care in large-volume hematological departments. P2079
		Hematologic patients' EOL requires blood transfusions, which mandate regular visits to the hematology department (C) , making it difficult to "hand over the reins" from treating hematologists to an ambulatory-based palliative team and only few patients are referred to a hospice service (O). P2079 the end of life
		establishing a hematology palliative team working as an integral part of the department staff, referrering receiving referral through nurse coordinator, under the supervision of senior departmental hematologists and discussing cases weekly with the rest of staff (M) (P2079) .
		the treating hematologist remains the case manager and the address for patient complaints and requests, and in weekly discussions the supportive care provider is assigned (M). P2080
		(O) (with previously listed mechanisms) more patients received PC. P2080
		at decision-making points (C), open discussions between hematologists and psychosocial team members who are cognizant of patient’s views, understanding and wishes, are most valuable (M)
		some physicians are still reluctant to ask for the help of non-physicians at crucial treatment decision crossroads. However, the fact that these non-physician staff members are subordinates to hematologists has helped to overcome this reluctance.
		integrated model could cause less patients dying on ventilation (34.5% futile ventilation, anedoctal)
A qualitative evidence synthesis of healthcare professionals’ experiences and views of palliative care for patients with a haematological malignancy	doi:10.1111/ecc.13316	actively treating haematology patients in a context where there is no plan- ning for end-of-end life (M) causes distress for nurses (O) P3
		treating till the end (O) is influenced by impredictibility of results (M) leading to doctors'optimism (M) and patients willingness not to give up (M). P8
		age is a factor to consider PC introduction: you are probably not curing the older patients diseases. P8
		fear of taking hope away (O) because they invest a lot on the treatment (M)
How views of oncologists and haematologists impacts palliative care referral: a systematic review	https://doi.org/10.1186/s12904-020-00671-5	Role conflict, abandonment, rupture of therapeutic alliance and equation to loss of hope (M) hindered palliative care referral (O). (Theme 1, "Presuppositions of oncologists and haematologists about palliative care referral"). abstract
		Negative emotions (M) and perception of self-efficacy (M) to manage palliative care need also hindered referral (O). (theme 1 "Presuppositions of oncologists and haematologists about palliative care referral"). abstract
		Oncologists and haematologists preferred to gatekeep the referral process and wished to control and coordinate the care process. They had diminished trust in the competency of palliative care providers. (theme 2: Power relationships and trust issues). Abstract
		The stigma associated with palliative care (M/C), navigating illness and treatment associated factors(C/M) , addressing patient and family attitudes (M), and overcoming organisational challenges (C/M) made referral a daunting task (O). (Theme 3: make a palliative care referral). Abstract
		Lack of referral criteria (C) and limited palliative care resources (C) made the referral process challenging (O).(Theme 3: making a palliative care referral). Abstract
		referral: Pain and symptom management and psychosocial support were the perceived benefits. (theme 4: Cost-benefit of palliative care referral). Abstract
		inconsistencies in communication (O) and curtailment of care (O) were some of the costs associated with palliative care referral (M). (theme 4: Cost-benefit of palliative care referral). Abstract
		Developing an integrated model of care (M), renaming (M) and augmenting palliative care resources (C/M) were some of the strategies that could facilitate a referral(O) . (theme 5: Strategies to facilitate palliative care referral) Abstract
		haematologists felt that close emotional bond resulted from knowing their patients over time (M) and this can make them more emotianlly burdened in referral to PC (O) P13
		hospital culture directed towards cure hindered referral. P14
		that palliative care communication could make patients and their families confused and overwhelmed. P14
		haematologists have a higher negative perception of palliative care due to the term palliative care associated with death. P15
		Hematologiests less likely to refer and referred late due to complex unpredicted course of haemato- logical illness and complications. P15
		Social Exchange Theory is useful to explain the findings: referral has high costs and few rewards in many cases (M); integrated model and rebranding could help maintain a better fruition, keeping an imbalanced power, that would be more favourable to referral. P16
A palliative care model and conceptual approach suited to clinical malignant haematology	doi:10.1177/0269216318824489	The original hospice model (the sequential model) transitioned to the concurrent model, allowing for earlier integration of palliative care alongside care of life-pro- longing intent. P483
		Chung cuncurrent care: where palliative care is introduced from the diagnosis of a haematological malignancy and pro- vided alongside care of curative or life-prolonging intent. Instead of gradually increasing, care with pallia- tive intent fluctuates depending on the clinical scenario
		goal of car(e) model (Bruera): PC introduced and explained in the same way as an insurance policy to protect the car against any unwanted events that occur during the journey.
Haematology and palliative care: the needs are out there	doi:10.1177/0269216319840604	palliative care teams should be very adaptive to gain access to hematologic patients
Barriers to the Collaboration Between Hematologists and Palliative Care Teams on Relapse or Refractory Leukemia and Malignant Lymphoma Patients’ Care: A Qualitative Study	10.1177/1049909115611081	A better understanding of the barriers to PCS (Palliative Care Service) and hematologists (M) may lead to effective collaboration between hematologists and the PCS (O). (abstract)
		(Auret et al) reported that hematologists were concerned about the lack of flexibility in continuing treatments that were considered ‘‘active’’ by palliative care but ‘‘symptom control’’ by hematologists (M). P2
		hypothesys: hematologists and pallia- tive care specialists have different perceptions on PCS (M), creating an obstacle to patient referral to PCS (O). P2
		the majority of patients with relapse or refractory leukemia and malignant lym- phoma are hospitalized (C), the present study targeted the hospital- based palliative care team (HPCT) (C) P2.
		Hosaka et al reported that because patients with hematologic malignancy tended to restrain their anxiousness and strain (M), it was challenging to identify their psychiatric symptoms (O). P5
		Zimmermann et al reported that 41% of patients with acute leukemia rated their pain as moderate to severe (C), despite the frequent use of opioid analgesics and that no patients with moderate-to-severe pain were referred for PCS (O). P5
		only 13% of those with serious worry/sadness were referred to psychiatry/psychology within 1 month of such an assessment. P5
		"the hematologists interviewed indicated that they did not expect treatment and care in a way preferred by hematologists. Hematologists often conduct treatment for leu- kemia or lymphoma malignancy concurrently with the man- agement of side effects and symptoms".P6
		"palliative care specialists recognized that hematologists required fewer referrals to the HPCT because they took pride in symptom management skills and were more likely to attempt resolving the patient’s concerns by themselves."P6
		" they expected the HPCT to support patients’ family, patients’ psychological problems, and patients with intractable pain."P6
		symptom management is where patients can benefit from the intervention of the HPCT. P6
		Hematologists indicated that it was difficult to identify the timing of referral (C) and that no one within the care team pro- posed a HPCT referral. This finding suggests that a health professional who acts as a liaison between hematologists and the HPCT is needed. (M) P6
		a nurse can take a leading role in iden- tifying when comprehensive palliative management should be prioritized for a patient. P6
		difficult to reach an agreement on patients’ treatment goals (O) owing to the distinct medical culture between each department (C).
		palliative care specialists mentioned the lack of knowledge on hematological malignancy", as they see few patients with said condition(C) P6
		"it is necessary for a good collaboration that hematologists improve future discussion with the HPCT on patients’ condition and that the hematology team staffs communicate with the HPCT to compensate for the lack of information." P6
Research protocol on early palliative care in patients with acute leukaemia after one relapse	doi:10.1136/bmjspcare-2016-001173	(fitting in both groups, see the other sheet)
Palliative care specialists’ perceptions concerning referral of haematology patients to their services: findings from a qualitative study	https://doi.org/10.1186/s12904-018-0289-1	"Although the symptom burden of these diseases is comparable to other cancers, patients do not access specialist palliative care (SPC) services as often as those with other cancers (O)". Abstract
		Barriers to referral: "the characteristics and pathways of haematological malignancies; the close patient/haematology team relationship; lack of role clarity; late end of life discussions and SPC referrals; policy issues; and organisational issues". Abstract
		facilitators: "establishment of inter- disciplinary working patterns (co-working) and enhanced understanding of roles; timely discussions with patients and early SPC referral; access to information platforms able to support information sharing; and use of indicators to ‘flag’ patients’ needs for SPC." abstract
		"Further research is needed (to establish) ways in which clinical uncertainty could be used as a trigger, rather than a barrier, to referral." abstract
		"Ongoing treatment was also often said to be desired by patients themselves, even in the face of diminishing response." (M), p. 3
		"close links" between patients and hematologists "in contrast with patients’ (and haematologists’) lack of familiarity with community-based clinicians, including GPs, district nurses and palliative care nurses." (M), P 4
		perceived "‘dichotomised thinking" in hematologists (M), with palliative care for principally terminal or end of life care, as perceived cause of delayed patient access to SPC services (O). P5
		Myeloma patients with intractable pain (M) are referred before (O), comparing to other patients
		transfusions might conflict with hospice admission criteria (M)
		improvements of hospices that accept also supportive therapies (M) might facilitate referral (O). P6
		Short notice or ‘fast track’ hospital discharges, where patients were expected to die rapidly and wanted to be transferred home, were considered particularly common in patients with haematological malignancies (C); this makes EOL difficult to manage (O) because GPs "lost contact" with patients (M). P6
		high variability of palliative care services (C) limits options at short notice (O). P6
		Incomplete access to individual patient information (as with unified electronic record) po- tentially impede ‘joined up’ approaches to care; ig: difficult discussion need to be re-initiated every time (P6)
		perceived facilitators: "co-working" and "co-location of services", as "The presence of palliative care special- ists in haematology ward rounds, during multidisciplinary team meetings and in clinics" (M) is expecteted to help to conduct a joint assessment, build trust over time, respond to change of patient. P7, P8
		perceived facilitators: development of "flagging" system to identify individuals who might require PC in a short time.
		(C): in some hospitals, general PC needs might be met by hematologists, that perceive this as part of their role (M). There is a perceived lack of clarity on the extension of this phenomenon. (M) P8
Palliative Care in Patients with Hematological Malignancies	DOI: 10.1159/000495424	patients with acute myeloid leukemia (AML) " seem to represent the subgroup with shortest survival and lowest rates of hospice care" [4]. P27
		Unfortunately, studies evaluating the more important perspective of patients with HM or their family caregivers are still lacking today (C). P28
		peri-translplantation intervention seem more acceptable and proved to be beneficial. P28
		"after 6 months, patients who had received early palliative care reported lower symptoms of depression and post-traumatic stress disorder than patients in the control group, but quality of life and anxiety levels were similar"
		"The perception of palliative care being synonymous with hospice or end-of-life care seems to be the main barrier (M), consequently hematologists experience difficulties to define an adequate time point (C) for integration of palliative care. P28
		(Hematologists) also feel that SPC might be not appropriate for treatment of chemotherapy side effects (M) and they fear responsibility conflicts or loss of control. P28
		solid tumor oncologists vs hematologists: practical barriers to referral vs philosofic concerns, as: PC decreases hope; conflicting goals; preference for controlling these aspects themselves (M). P28
		hematologists feel unconfortable discussing death (M) and they feel a sense of failure in case of disease progression (M).
		barriers perceived both from PC team and hematologists: not feeling the need to refer, the difficulty of adequate referral timing, the lack of aggressive approach, the negative image of the hospital-based SPC teams,need for hematologic malignancy-oriented management, lack of communication. P28
		LeBlanc and El-Jawahri: potential flags (M) for integration of PC: with high symp- tom burden or refractory symptoms, with prolonged hospitalization for allogeneic stem cell transplantation, with significant psychological distress, with difficulties in coping with their illness, with complex family and social needs, with significant and/or persistent mis- perceptions about their illness trajector…
		use of prognostic tools (M): patient’s self- reported severity of drowsiness parameters as independent prognostic factors for survival in advanced HMs; indicated low performance status, low platelet count, opioid based pain therapy, high LDH, and low albumin as prognostic factors for poor survival in HM; The Palliative Prognostic Index seems to be a useful prognosticator of life expectancy in pat…
Palliative and End-of-Life Care for Patients With Hematologic Malignancies	https://doi. org/10.1200/JCO.18. 02386	"Hematologic malignancies (have a, ed) unique illness trajectories, treatment paradigms, and potential for curability (C) which (negatively, ed) affect patients’ palliative and end-of-life care needs (O). ABSTRACT
		these patients often underestimate treatment risks and overestimate their prognosis (M)
		specialty palliative care services are infrequently consulted for the care of patients with hematologic malignancies (O) due to several illness-specific barriers (M) P946
		"Despite the intensity of care at the EOL (C), advance directives and code status documentation are rarely addressed or documented in the medical record (O)" P946
		The extent of prognostic uncertainty in patients (M) with hematologic malignancies makes the identification of triggers for palliative care use rather challenging (O) if only patients with incurable disease are referred for these services (M)
		cultural barrier: Oncologists who care for patients with hematologic malignancies have significant misperceptions that equate palliative care with just EOL care (M) P946
		cultural barrier: Oncologists’ reluctance to involve other providers in their patients’ care (M) , as they think they should "coordinate the care of patients across all stages of disease, including the EOL". P947
		"the lack of data that support the role of palliative care for patients with hematologic malignancies (M), rather than evidence to the contrary, has served as an important barrier to palliative care integration (O) in the past decade" P947
		the assumption that most patients wish to die at home may not always apply to hematologic malignancies ; After spending months receiving intensive treatments in the hospital setting, some patients and their caregivers feel more comfortable in the inpatient setting and less equipped to address their EOL care needs at home. P947
		potential strategies for PC integration (O): IF low symptom burden & mortality (C), THEN delay (M); IF moderate symptom burden & mortality (C), early intermittent PC (M); IF prolonged perionds with low symptoms (C) (ie myeloproliferative neoplasms), THEN identify triggers for PC (M); IF high symptom burden & mortality (C), THEN early longitudinal PC (M).
		To face PC workforce shortage, a model with "having a palliative care nurse practitioner visit the inpatient hematology-oncology ad vanced practice offices daily at a consistent time to discuss patients and answer questions" P949
